# Supplementary material for: Development of an easy-to-use questionnaire assessing critical care nursing competence in Japan: A cross-sectional study
Source: PLoS One. 2019 Nov 27;14(11):e0225668. doi: 10.1371/journal.pone.0225668 (PMC6881035; doi:10.1371/journal.pone.0225668)
Supplement: S1 Table — (XLSX) [file pone.0225668.s001.xlsx]

## Sheet: 211
	Q1	Q2	Q3	Q4	Q5	Q6	Q7	Q8	Q9	Q10	Q11	Q12	Q13	Q14	Q15	Q16	Q17	Q18	Q19	Q20	Q21	Q22	Q23	Q24	B1	B2	B3	B4	B5	B6	B7	B8	B9	B10	P1	P2	P3	P4	P5	P6	P7	P8	P9	P10	B1	B2i	B3	B4	B5
1	4	4	3	3	3	4	4	5	5	4	5	5	4	3	4	4	4	4	5	5	4	4	4	4	6	1	5	6	5	4	6	4	5	2	0	2	2	2	0	0	0	1	0	0	6	7	5	6	5
2	4	5	5	4	4	4	4	5	4	3	3	4	4	3	4	3	4	4	4	4	3	4	4	4	3	4	3	5	2	4	4	5	3	6	0	3	8	4	0	0	0	1	2	0	3	4	3	5	2
3	5	4	4	4	4	4	4	4	3	3	4	3	4	3	5	4	4	4	3	4	3	2	3	5	2	5	3	4	3	5	3	5	4	6	0	2	6	6	0	1	0	1	1	0	2	3	3	4	3
4	5	5	5	3	3	5	5	5	5	4	3	2	4	3	4	4	3	3	4	4	4	4	3	4	3	3	2	6	5	2	3	6	3	4	0	2	4	4	0	1	0	1	0	0	3	5	2	6	5
5	4	4	4	3	4	4	4	4	3	4	4	4	4	3	4	3	4	4	5	5	4	3	2	3	5	2	2	5	4	4	5	7	4	5	1	3	11	2	0	0	0	1	3	0	5	6	2	5	4
6	4	4	4	4	4	4	3	4	3	3	4	5	4	4	4	4	4	4	4	3	3	3	3	4	4	2	3	6	2	4	4	5	5	6	0	3	17	7	0	0	0	1	3	0	4	6	3	6	2
7	4	4	3	2	3	4	4	3	2	2	3	4	3	3	5	3	4	3	3	4	3	4	3	4	5	3	5	5	6	5	4	5	4	6	0	2	3	3	0	0	0	1	0	0	5	5	5	5	6
8	5	4	4	4	4	4	4	4	4	4	5	4	5	4	3	5	4	4	5	5	4	5	4	4	3	4	3	5	5	5	6	5	4	4	1	2	3	3	0	0	0	1	0	0	3	4	3	5	5
9	4	4	4	4	3	4	4	5	4	4	5	3	4	4	4	4	4	4	4	4	4	4	4	4	6	4	4	3	4	1	4	2	5	4	0	2	3	3	0	0	0	1	0	0	6	4	4	3	4
10	5	5	5	4	5	5	5	5	4	5	5	4	4	4	5	4	4	4	5	4	4	4	4	4	4	2	4	2	4	4	4	3	5	4	0	2	6	6	0	0	0	1	1	0	4	6	4	2	4
11	4	5	5	4	5	5	4	3	4	5	4	2	4	3	3	4	3	4	5	4	4	4	4	3	5	3	2	2	5	2	7	4	6	3	1	3	5	5	0	0	0	1	1	0	5	5	2	2	5
12	5	5	5	4	5	5	5	5	5	5	5	5	4	4	5	5	4	4	5	5	5	4	5	4	5	2	3	5	4	3	5	5	5	5	1	3	8	5	0	0	0	1	1	0	5	6	3	5	4
13	4	5	4	4	4	5	3	5	3	5	4	4	4	4	4	4	4	4	4	5	4	4	4	4	6	2	3	3	4	2	4	5	5	4	0	2	1	1	0	0	0	1	0	0	6	6	3	3	4
14	5	5	4	3	3	4	3	4	3	4	4	4	4	3	4	3	4	4	4	4	3	4	3	4	4	2	2	6	2	5	5	5	3	6	0	2	1	1	0	0	0	1	0	0	4	6	2	6	2
15	4	5	5	4	4	4	4	5	2	3	3	3	4	4	5	4	4	2	5	3	2	4	2	2	6	2	2	5	3	2	6	6	2	4	0	2	3	3	0	0	0	0	0	0	6	6	2	5	3
16	4	4	5	4	3	4	2	4	2	4	5	5	4	3	4	3	4	4	5	4	3	1	3	4	5	3	4	6	3	5	5	4	5	5	1	2	1	1	0	0	0	1	0	0	5	5	4	6	3
17	4	4	4	5	2	5	5	5	2	4	4	2	4	2	5	2	4	4	5	4	4	5	2	4	6	5	3	7	6	2	2	5	2	2	0	2	1	1	0	0	1	1	0	0	6	3	3	7	6
18	5	5	4	4	5	5	5	5	5	4	3	4	4	4	5	5	5	4	5	5	4	5	4	4	4	4	4	4	6	4	4	4	4	3	1	3	11	11	0	1	0	1	2	0	4	4	4	4	6
19	5	5	4	4	4	3	4	4	2	3	5	4	4	4	4	4	4	3	5	5	4	3	3	5	3	1	6	6	6	5	5	3	4	5	0	2	3	3	0	0	0	0	1	0	3	7	6	6	6
20	3	4	4	2	2	3	3	4	3	4	5	4	3	3	4	4	3	3	3	4	3	4	3	4	2	1	3	5	6	2	2	4	2	2	0	2	8	3	0	0	0	0	1	0	2	7	3	5	6
21	3	3	3	3	4	4	3	4	4	4	3	4	4	2	3	3	4	4	4	4	3	3	2	3	4	3	4	7	5	5	4	5	2	5	0	2	3	3	0	0	0	1	0	0	4	5	4	7	5
22	4	4	5	4	5	5	4	4	4	4	3	4	4	3	4	4	4	3	4	4	4	4	4	4	4	5	4	6	5	6	4	5	4	5	0	2	3	3	0	0	0	1	0	0	4	3	4	6	5
23	4	5	5	5	1	5	4	4	3	4	5	5	5	4	5	5	4	5	5	5	4	4	4	5	5	1	6	2	6	3	6	6	6	4	0	2	1	1	0	0	0	1	0	0	5	7	6	2	6
24	4	4	2	4	2	2	3	4	2	4	5	4	4	3	3	3	3	3	5	4	4	4	4	3	2	1	3	3	4	4	5	6	5	5	0	2	1	1	0	0	1	1	0	0	2	7	3	3	4
25	5	5	5	5	4	5	5	5	5	5	5	4	5	5	5	5	4	5	5	4	5	4	5	5	4	2	4	5	6	6	5	4	6	4	1	3	8	1	0	1	0		1	0	4	6	4	5	6
26	5	5	5	4	3	4	3	3	3	3	3	5	3	3	4	4	3	4	4	4	4	4	3	4	4	5	3	6	4	5	5	5	3	6	0	2	3	3	0	0	0	1	0	0	4	3	3	6	4
27	3	3	3	2	2	3	3	4	3	4	4	4	3	3	4	3	3	4	4	3	3	3	3	3	2	4	1	7	3	3	3	5	2	5	0	2	4	4	0	0	0	0	0	0	2	4	1	7	3
28	4	4	3	4	4	4	4	5	3	5	5	5	4	4	5	4	3	4	5	5	4	5	5	5	6	2	3	7	4	2	5	6	5	7	0	2	2	2	0	0	0	1	1	0	6	6	3	7	4
29	4	4	4	4	3	4	4	5	3	4	4	4	4	4	4	4	4	4	4	4	4	4	4	5	4	2	4	5	3	5	4	5	6	5	0	2	1	1	0	0	0	1	0	0	4	6	4	5	3
30	4	5	5	3	5	4	5	4	4	5	4	4	4	4	3	4	4	4	4	4	4	3	4	3	4	3	4	2	4	3	4	5	5	5	1	3	11	8	0	0	0	1	2	0	4	5	4	2	4
31	4	5	4	2	4	4	4	4	4	4	4	4	4	4	4	4	4	4	4	4	4	4	4	4	6	2	4	5	4	3	4	5	4	5	0	3	15	3	0	0	0	0	2	0	6	6	4	5	4
32	4	4	4	3	3	4	4	4	4	4	3	4	4	3	4	3	4	4	4	4	4	4	3	4	5	2	4	4	5	5	4	5	5	4	1	2	5	5	0	0	0	1	1	0	5	6	4	4	5
33	4	4	4	3	4	4	4	5	5	4	5	4	5	3	5	4	4	4	3	4	3	4	4	4	3	4	3	4	3	3	3	4	4	4	0	3	17	7	0	0	0	1	4	0	3	4	3	4	3
34	4	4	4	4	2	4	4	5	4	4	4	4	4	3	4	3	3	2	4	4	3	4	4	4	5	5	4	5	2	4	4	5	3	5	0	2	3	3	0	1	0	1	0	0	5	3	4	5	2
35	5	5	5	4	5	4	4	5	5	3	4	4	4	3	5	4	3	4	5	4	3	4	3	3	6	3	4	6	5	3	6	6	5	4	1	2	5	5	1	1	0	1	1	0	6	5	4	6	5
36	4	5	5	4	3	4	4	2	2	2	4	5	4	4	5	5	5	4	4	4	4	4	3	4	3	2	2	3	2	3	4	2	4	3	0	3	10	4	0	0	0	0	2	0	3	6	2	3	2
37	4	4	4	3	3	4	4	4	4	4	4	4	4	4	4	4	4	4	4	4	4	4	4	4	4	2	4	4	2	4	5		5	5	0	2	4	4	0	0	0	0	0	0
38	5	4	4	5	4	4	5	5	4	5	4	4	4	4	4	4	4	4	5	4	4	4	4	4	5	2	5	4	3	4	5	2	5	4	0	2	2	2	0	0	0	1	0	0	5	6	5	4	3
39	4	5	5	4	4	5	4	5	3	5	4	4	4	4	4	4	4	4	4	3	3	4	3	4	6	4	3	6	4	3	5	4	2	5	0	2	4	4	0	0	0	0	0	0	6	4	3	6	4
40	5	5	5	3	2	4	5	4	4	4	4	5	4	4	4	4	4	3	4	4	4	4	4	4	5	4	3	4	5	3	4	5	5	4	0	2	5	4	0	0	0	0	1	0	5	4	3	4	5
41	4	3	3	2	3	4	3	4	4	4	4	4	3	3	4	4	3	4	4	3	3	2	3	3	3	3	4	5	4	4	4	4	3	5	0	2	4	4	0	0	0	0	0	0	3	5	4	5	4
42	4	5	4	4	3	4	4	5	4	3	5	4	4	3	4	4	2	3	5	4	4	4	5	2	2	2	3	4	2	3	5	4	5	5	1	3	8	4	1	0	0	1	1	0	2	6	3	4	2
43	5	5	3	3	2	4	4	4	4	3	5	4	4	3	3	2	4	4	4	4	3	4	2	4	5	2	4	5	4	3	5	4	5	5	1	2	7	4	0	0	0	1	1	0	5	6	4	5	4
44	4	4	4	3	4	4	4	4	3	3	4	3	4	3	4	4	3	4	4	4	3	4	3	4	5	4	3	5	3	3	4	3	3	5	0	2	7	4	0	0	0	1	1	0	5	4	3	5	3
45	4	4	4	4	4	4	4	4	3	4	4	4	4	4	4	4	4	3	4	4	4	2	4	4	3	2	4	6	5	6	6	4	5	6	0	2	2	2	0	0	0	1	0	0	3	6	4	6	5
46	4	4	3	4	2	4	3	5	4	4	5	5	3	3	4	4	4	4	5	4	3	4	3	5	6	1	3	3	3	2	5	5	3	6	0	2	4	3	0	0	0	1	0	0	6	7	3	3	3
47	5	5	5	4	3	4	3	4	4	5	4	4	4	3	5	3	4	4	4	4	4	4	2	4	2	4	4	6	5	5	4	4	4	5	0	2	1	1	0	0	0	1	0	0	2	4	4	6	5
48	4	5	4	3	3	5	4	5	4	4	4	4	4	4	4	4	4	4	5	5	4	4	4	4	7	1	5	2	6	1	4	3	4	4	0	2	3	3	0	0	0	1	0	0	7	7	5	2	6
49	4	5	4	5	4	4	4	5	4	4	4	4	4	4	4	5	4	4	5	4	4	4	5	4	6	2	5	5	5	3	3	5	3	5	0	2	3	3	0	0	1	0	0	0	6	6	5	5	5
50	5	5	5	4	4	4	4	4	3	3	4	5	3	3	5	4	4	3	4	4	4	4	4	4	2	2	2	2	2	2	2	2	2	5	0	2	7	2	0	0	0	0	2	0	2	6	2	2	2
51	5	5	4	4	4	5	5	5	5	5	4	5	5	5	5	4	5	5	5	5	4	5	4	4	6	1	4	1	4	1	5	3	4	4	0	2	4	4	0	0	0	1	0	0	6	7	4	1	4
52	4	5	5	4	4	4	4	4	4	4	4	3	4	3	4	4	4	3	4	4	3	4	4	4	4	5	4	5	4	2	3	5	3	4	0	4	14	5	1	1	0	0	2	0	4	3	4	5	4
53	5	4	5	4	5	5	4	4	4	4	4	4	5	4	4	4	4	3	5	4	5	4	4	5	6	5	5	2	6	1	4	2	3	2	1	4	19	15	1	0	1	1	3	1	6	3	5	2	6
54	4	4	5	4	3	4	4	4	3	4	3	5	4	3	5	4	4	4	5	5	4	4	4	4	6	2	3	2	5	2	6	5	5	4	0	2	2	2	0	0	0	1	0	0	6	6	3	2	5
55	4	4	3	4	4	4	4	5	5	4	5	5	5	4	4	4	4	4	5	5	4	4	4	4	5	2	3	5	4	4	5	5	4	4	0	2	2	2	0	1	0	1	0	0	5	6	3	5	4
56	5	5	4	3	4	3	4	4	4	3	4	3	4	4	3	3	4	3	4	4	4	3	3	4	6	5	3		6	2	4	5	5	3	0	4	25	17	0	1	0	1	4	1
57	5	5	5	4	4	5	5	5	4	5	5	4	5	4	5	4	4	5	5	4	5	4	4	5	6	1	3	2	6	2	4	5	5	3	0	4	22	9	0	0	0	1	4	1	6	7	3	2	6
58	5	5	5	4	5	5	5	5	4	4	4	5	5	4	4	5	4	4	5	5	5	5	4	4	5	3	5	3	6	3	5	5	4	4	0	3	10	10	0	1	0	0	2	1	5	5	5	3	6
59	5	5	5	4	4	5	5	5	5	5	5	3	5	5	5	5	5	5	5	5	5	5	4	4	6	4	4	4	4	4	4	3	3	4	0	4	21	13	0	1	0	1	4	1	6	4	4	4	4
60	5	5	5	5	5	5	4	5	4	5	5	3	5	5	5	5	5	5	5	4	4	5	4	5	6	2	5	3	3	3	5	3	3	5	0	3	16	13	0	0	0	0	4	1	6	6	5	3	3
61	5	5	5	2	4	4	5	5	4	4	5	4	4	4	4	5	5	5	5	5	5	5	4	3	6	2	3	2	6	2	6	3	5	3	0	4	25	12	0	1	1	0		1	6	6	3	2	6
62	5	4	5	3	4	3	4	3	3	4	5	2	4	4	4	4	5	5	4	4	4	4	4	5	6	2	2	3	4	2	3	6	3	5	0	3	12	9	1		0	1	4	1	6	6	2	3	4
63	4	4	4	4	4	4	4	4	4	4	3	5	4	4	4	4	4	4	4	4	4	4	4	4	5	2	4	5	5	4	4	4	5	3	1	3	12	12	0	0	0	1	3	0	5	6	4	5	5
64	5	5	5	3	4	5	5	5	5	5	5	4	4	4	5	3	4	3	5	5	5	5	5	5	7	2	3	7	5	1	4	5	3	4	0	2	1	1	0	0	0	1	0	0	7	6	3	7	5
65	4	5	4	2	4	4	2	4	4	3	3	4	4	4	4	2	4	4	4	3	4	4	2	4	6	4	4	7	7	6	4	6	5	2	1	2	2	2	1	0	0	1	0	0	6	4	4	7	7
66	4	3	3	3	3	4	5	3	3	4	4	4	4	3	4	4	4	3	5	4	4	4	3	4	2	2	2	3	4	5	4	5	3	5	0	2	3	3	0	0	0	0	1	0	2	6	2	3	4
67	4	4	4	3	4	4	4	4	4	4	3	4	4	4	5	5	4	4	4	4	4	4	4	5	3	4	5	5	4	5	4	5	3	5	0	2	3	3	1	0	0	1	1	0	3	4	5	5	4
68	5	4	4	3	4	4	4	4	4	4	4	4	4	3	4	4	4	4	4	4	4	3	3	4	3	4	4	5	2	3	2	5	3	5	0	2	4	4	0	0	0	1	2	0	3	4	4	5	2
69	5	5	4	3	3	4	4	5	4	3	5	3	4	4	4	3	4	2	4	3	4	4	3	4	5	3	3	6	4	2	6	3	3	3	0	2	2	2	0	0	0	1	0	0	5	5	3	6	4
70	4	4	4	4	3	3	3	3	3	3	4	4	4	3	3	3	3	3	3	3	3	3	3	3	3	3	3	3	3	3	3	3	3	3	0	2	1	1	0	0	0	1	0	0	3	5	3	3	3
71	3	4	3	3	3	4	3	4	3	2	3	4	3	2	3	3	3	3	4	3	2	3	4	3	5	4	3	5	3	4	4	3	5	3	1	2	1	1	0	0	0	0	0	0	5	4	3	5	3
72	4	5	5	3	4	4	3	3	3	2	4	4	3	3	5	4	4	4	4	4	4	4	4	4	4	4	4	6	4	2	4	3	2	4	0	2	7	1	0	0	0	1	2	0	4	4	4	6	4
73	4	4	4	3	4	4	4	4	4	4	4	5	4	4	4	4	4	4	4	4	4	5	3	5	4	2	4	3	4	4	2	3	6	3	0	4	8	4	0	0	0	1	2	0	4	6	4	3	4
74	4	4	4	3	3	4	4	4	4	3	5	4	5	5	5	5	5	5	5	5	5	5	5	5	6	5	2	4	5	2	6	7	2	3	0	3	18	6	0	0	0	1	3	0	6	3	2	4	5
75	4	5	4	4	4	5	5	5	4	5	5	4	5	4	5	5	4	4	4	4	4	4	4	4	6	1	4	4	4	3	5	1	6	4	0	3	10	1	0	1	0	1	3	0	6	7	4	4	4
76	4	3	2	1	2	3	3	3	2	2	4	5	3	3	4	3	2	4	5	5	3	5	5	5	2	2	5	7	2	6	5	3	5	6	0	2	2	1	0	0	0	1	0	0	2	6	5	7	2
77	4	5	5	3	4	4	2	4	3	3	5	5	4	3	4	4	4	4	5	4	4	5	4	5	3	4	3	6	3	2	5	3	1	2	0	2	1	1	1	0	0	1	0	0	3	4	3	6	3
78	3	4	3	2	4	3	4	3	3	3	4	4	4	3	3	4	4	4	4	3	3	3	3	4	2	2	2	7	2	6	4	7	2	7	0	2	4	4	0	0	0	1	2	0	2	6	2	7	2
79	4	3	3	3	4	4	4	5	4	4	4	3	4	3	4	4	4	4	4	4	4	4	4	4	2	2	4	2	4	1	4	5	4	4	0	2	2	2	1	0	0	1	0	0	2	6	4	2	4
80	4	4	3	3	4	4	4	4	4	3	5	5	4	4	4	4	4	3	4	4	4	4	4	4	5	3	4	3	4	4	4	4	3	3	0	2	2	2	1	0	0	1	0	0	5	5	4	3	4
81	4	4	3	2	3	4	4	4	4	4	4	4	4	4	4	4	4	4	4	4	4	4	4	4	3	2	6	5	3	5	4	5	4	5	0	3	14	3	0	0	0	1	2	0	3	6	6	5	3
82	5	4	4	3	4	4	4	4	4	4	4	3	4	4	4	4	4	4	4	4	4	4	4	3	2	3	4	3	4	3	4	4	4	5	0	3	15	5	1	0	0	1	3	0	2	5	4	3	4
83	5	5	4	4	4	4	4	4	4	5	4	5	4	4	5	4	5	4	4	5	4	4	4	4	2	2	4	5	3	6	5	5	6	6	0	2	5	5	0	0	0	1	2	0	2	6	4	5	3
84	4	4	4	3	4	4	5	5	5	4	4	5	5	4	4	4	4	4	4	5	4	4	5	4	5	2	2	2	3	6	6	6	4	4	1	2	3	3	0	0	0	1	1	0	5	6	2	2	3
85	5	3	3	2	4	4	4	4	2	3	5	4	4	4	4	4	3	4	4	4	4	4		2	3	5	5	6	2	2	5	5	3	5	0	3	8	6	0	0	0	1	2	0	3	3	5	6	2
86	4	4	4	4	3	4	4	4	4	4	3	4	4	4	3	4	4	4	4	4	4	4	3	4	4	2	3	5	4	4	4	5	4	4	0	2	5	5	1	0	0	1	2	0	4	6	3	5	4
87	5	4	5	4	5	5	5	5	5	4	5	4	5	5	4	5	4	4	5	5	5	4	5	4	5	4	4	5	3	2	3	3	2	5	1	4	22	14	1	0	0	1	4	1	5	4	4	5	3
88	4	4	4	4	3	5	5	5	4	4	5	4	4	3	4	4	4	5	5	4	4	4	4	4	6	2	3	2	6	3	5	6	3	3	0	2	1	1	0	0	0	1	0	0	6	6	3	2	6
89	5	5	4	3	4	5	4	4	4	5	5	5	4	4	5	5	4	4	4	4	4	4	3	4	5	3	4	3	3	3	4	3	4	4	0	2	7	4	0	0	0	1	2	0	5	5	4	3	3
90	4	2	3	4	3	4	2	5	4	4	2	3	3	3	4	2	3	3	5	4	4	4	2	4	3	2	5	7	3	4	4	3	2	5	0	2	1	1	0	0	0	1	0	0	3	6	5	7	3
91	4	4	4	3	3	4	4	4	3	4	4	4	4	3	4	3	3	4	4	4	4	4	4	4	4	2	3	5	2	4	5	3	5	5	0	2	1	1	0	0	0	1	0	0	4	6	3	5	2
92	4	4	3	2	4	4	4	4	2	3	5	4	5	3	5	4	4	3	5	4	4	4	3	5	5	3	4	5	5	3	4	4	5	5	0	2	3	3	1	0	0	1	1	0	5	5	4	5	5
93	4	5	5	5	5	5	5	5	5	5	5	2	4	4	5	5	5	5	5	5	4	4	5	5											1	2	5	2	0	0	0	1	2	0
94	5	5	5	4	5	4	3	4	4	4	5	4	4	3	4	4	4	4	4	4	4	4	4	3	5	4	3	4	4	3	5	3	5	5	0	3	5	5	0	0	0	0	2	0	5	4	3	4	4
95	4	5	5	4	4	4	4	4	4	4	4	4	4	4	4	4	4	4	4	4	4	4	4	4	5	5	5	4	4	3	4	3	4	4	0	3	10	4	1	0	0	1	2	0	5	3	5	4	4
96	5	5	5	5	5	5	5	5	5	5	5	4	5	5	5	5	5	5	5	5	5	5	5	5	6	4	4	3	4	4	5	3	6	5	1	3	12	5	0	0	0	1	3	0	6	4	4	3	4
97	4	5	4	4	4	4	4	4	4	4	5	4	4	4	4	4	4	4	4	4	4	4	4	4	6	3	4	5	5	2	4	3	4	4	0	2	4	4	0	0	0	1	1	0	6	5	4	5	5
98	4	5	5	3	3	4	3	4	3	4	3	4	3	3	4	3	3	4	4	3	3	3	3	4	3	3	4	6	4	4	6	5	4	6	0	4	18	4	0	0	0	0	2	0	3	5	4	6	4
99	4	5	5	4	4	4	4	4	4	4	4	4	4	4	5	4	4	3	4	4	4	4	4	4	2	2	4	4	3	6	6	2	6	5	0	2	7	3	0	0	0	0	2	0	2	6	4	4	3
100	4	5	5	4	4	3	5	4	3	4	4	4	4	4	4	4	4	4	5	5	4	4	5	3	3	3	5	5	5	5	5	5	5	4	1	2	5	1	0	0	0	0	2	0	3	5	5	5	5
101	4	4	4	4	3	4	4	4	3	4	3	4	4	3	3	3	2	2	4	2	3	4	3	4	3	5	3	5	5	2	5	5	3	6	1	2	2	2	0	0	0	1	0	0	3	3	3	5	5
102	4	5	5	5	4	5	5	5	4	4	5	3	5	5	5	5	5	5	5	4	4	4	4	4	5	3	4	3	3	3	5	3	5	3	0	3	17	10	0	0	0	0		0	5	5	4	3	3
103	3	4	4	3	4	4	3	4	4	4	4	4	3	3	4	2	3	3	4	4	3	4	4	4	2	1	2	7	3	6	3	7	1	7	0	2	2	2	0	0	0	1	0	0	2	7	2	7	3
104	4	4	4	3	3	3	3	2	2	3	3	4	3	2	4	3	3	2	3	3	3	3	3	4	1	4	4	5	3	5	4	4	4	6	0	3	16	1	0	1	0	0	2	0	1	4	4	5	3
105	4	4	4	3	2	4	4	4	4	4	4	4	4	2	4	3	3	4	2	3	2	3	3	3	1	6	2	6	1	6	1	5	2	4	0	3	8	2	0	1	0	1	2	0	1	2	2	6	1
106	4	5	5	4	3	4	3	4	3	2	4	4	3	3	3	3	4	4	3	4	4	4	4	4	1	3	4	6	3	7	5	5	2	7	0	2	6	1	0	0	0	0	2	0	1	5	4	6	3
107	3	4	4	3	2	5	5	5	4	4	5	2	4	3	5	4	4	4	4	4	4	3	5	4	2	5	4	6	1	3	3	3	2	6	0	3	14	6	0	1	0	0	2	0	2	3	4	6	1
108	5	5	5	4	4	4	4	4	4	4	5	4	4	4	5	4	4	4	4	3	4	4	4	5	4	3	3	3	2	5	4	2	5	5	0	3	13	10	0	0	0	1	2	0	4	5	3	3	2
109	5	5	5	4	4	5	5	5	5	5	5	5	5	5	5	5	4	4	4	4	4	4	3	4	3	3	4	4	4	5	4	5	4	5	0	4	24	15	1	0	1	1	3	0	3	5	4	4	4
110	5	5	5	4	3	4	4	5	5	4	5	3	4	4	5	5	5	3	5	4	4	4	4	5	6	1	3	5	4	2	6	3	6	6	0	3	10	3	0	0	0	0	3	0	6	7	3	5	4
111	4	4	4	4	4	4	4	4	4	4	3	4	4	3	4	4	4	4	4	4	4	4	3	4	6	2	4	4	4	4	5	5	4	4	0	2	3	3	0	1	0	1	1	0	6	6	4	4	4
112	5	5	4	4	3	5	4	5	4	4	4	4	4	4	4	4	4	4	4	4	3	4	4	3	3	2	3	5	4	6	5	5	3	4	0	2	3	3	0	0	0	1	1	0	3	6	3	5	4
113	4	5	5	3	4	4	4	4	4	4	4	3	4	4	4	4	4	4	4	3	4	4	4	3	6	5	4	4	3	2	4	4	3	4	0	3	15	3	0	0	0	0	2	0	6	3	4	4	3
114	4	5	4	3	4	4	4	3	3	3	4	4	2	1	4	4	4	4	2	2	3	2	4	4	3	4	3	6	5	6	6	5	6	4	1	3	4	4	0	0	0	0	1	0	3	4	3	6	5
115	4	5	5	5	5	4	4	4	3	3	4	5	5	4	4	4	4	4	5	5	4	5	5	5	6	2	3	5	6	2	5	4	6	2	0	4	4	4	0	0	0	1	1	0	6	6	3	5	6
116	4	5	4	4	4	5	4	4	5	3	4	2	3	3	4	3	3	3	5	5	5	5	4	3	7	1	3	3	5	1	5	6	6	2	1	3	5	5	0	0	0	1	2	0	7	7	3	3	5
117	4	4	4	3	4	4	4	4	4	3	4	3	4	3	4	4	4	4	4	4	4	4	4	3	5	2	4	7	2	3	5	5	3	6	0	3	3	3	0	0	0	1	1	0	5	6	4	7	2
118	5	5	5	4	4	4	5	4	4	4	4	3	3	3	4	4	3	4	4	4	4	4	4	4	4	4	4	5	4	3	4	5	3	4	0	4	22	5	1	1	0	0	2	0	4	4	4	5	4
119	5	5	4	4	4	4	5	5	4	3	4	3	4	4	4	4	4	4	4	4	4	4	4	4	6	2	3	3	3	2	6	3	4	4	1	3	16	9	0	1	0	1	4	1	6	6	3	3	3
120	5	5	5	4	3	4	4	4	4	3	4	4	4	4	5	4	4	3	5	5	3	4	4	4	3	2	6	5	3	5	5	5	6	6	0	4	24	1	0	1	1	0	2	0	3	6	6	5	3
121	5	5	5	4	5	5	5	5	4	4	4	4	4	3	4	4	4	5	4	4	4	4	4	3	5	4	5	2	5	2	4	4	4	3	0	4	24	7	1	0	0	1	2	0	5	4	5	2	5
122	4	5	5	4	4	4	4	4	4	4	5	4	4	4	4	4	4	4	4	4	3	4	3	4	5	4	4	6	4	2	4	5	2	4	0	3	8	1	0	0	0	0	2	0	5	4	4	6	4
123	5	5	5	4	4	4	4	4	3	3	4	4	4	4	5	4	3	3	3	4	4	4	4	4	5	5	5	3	4	2	3	5	3	4	0	4	24	8	0	0	0	0	3	0	5	3	5	3	4
124	3	3	3	3	3	3	4	3	2	4	4	4	3	3	3	3	2	3	3	3	3	3	3	4	2	4	3	5	4	4	3	3	4	5	0	2	2	2	0	0	0	0	0	0	2	4	3	5	4
125	4	4	4	3	3	4	3	4	3	4	4	4	4	3	4	4	3	4	3	3	3	4	3	4	4	4	5	4	4	5	4	4	4	5	0	4	17	1	0	0	1	0	3	1	4	4	5	4	4
126	5	5	5	3	4	5	5	5	5	5	5	5	5	4	5	5	5	5	5	5	5	5	5	5	2	2	4	7	7	7	5	5	4	2	0	4	20	3	1	1	1	1	3	0	2	6	4	7	7
127	5	5	5	3	4	5	5	5	5	4	5	4	5	5	5	4	5	5	5	5	5	5	4	5	6	2	4	5	3	3	5	3	4	4	0	3	11	9	0	0	0	1	3	0	6	6	4	5	3
128	4	5	5	4	4	4	4	4	4	4	4	4	4	4	5	4	4	4	4	4	4	4	4	4	6	2	5	2	4	5	5	2	6	5	0	3	13	4	0	0	0	1	3	0	6	6	5	2	4
129	4	5	5	4	5	4	4	5	4	4	4	4	3	3	4	4	4	4	4	4	4	4	3	4	6	1	4	4	5	3	5	5	6	4	1	2	2	2	0	0	0	1	0	0	6	7	4	4	5
130	5	5	5	4	4	5	5	5	5	4	5	4	5	5	5	4	5	5	4	3	4	3	3	5	7	7	6	5	4	1	4	3	3	5	0	3	9	5	1	1	0	1	4	0	7	1	6	5	4
131	5	5	5	4	3	4	4	4	3	4	5	5	3	4	4	4	4	4	4	4	4	4	3	4	3	3	4	5	5	3	5	4	4	4	0	3	13	3	0	0	0	1	3	0	3	5	4	5	5
132	5	5	5	4	4	5	5	4	4	3	4	3	4	4	4	4	4	4	4	3	3	4	3	4	5	3	5	2	5	1	3	1	4	3	0	3	11	2	1	1	0	1	3	0	5	5	5	2	5
133	4	4	3	3	3	4	4	4	4	4	4	4	4	4	4	4	4	4	4	4	3	3	4	4	4	4	3	6	4	4	4	5	4	4	0	2	6	2	0	1	0	1	1	0	4	4	3	6	4
134	4	4	3	3	3	4	4	4	4	3	4	3	4	3	3	3	4	4	4	4	4	4	4	4	3	4	4	5	3	3	5	4	3	4	0	2	7	1	0	0	0	1	2	0	3	4	4	5	3
135	4	5	3	2	2	3	3	4	2	3	4	4	3	2	4	2	2	3	4	4	3	4	4	3	3	2	4	5	3	6	6	5	5	4	0	3	5	3	0	1	0	0	0	0	3	6	4	5	3
136	4	5	5	4	4	4	4	5	5	4	4	4	4	4	5	4	4	4	4	4	5	5	5	5	3	4	4	4	5	4	4	7	6	5	0	4	26	6	0	1	0	0	1	0	3	4	4	4	5
137	4	2	5	4	4	4	3	5	4	5	4	5	4	4		2	4	3	4	4	3	4	3	4	6	2	2	5	5	4	4	6	3	5	1	2	5	2	1	0	0	1	2	0	6	6	2	5	5
138	3	5	5	4	4	5	4	5	4	3	5	5	4	3	4	4	4	4	5	5	3	4	3	4	3	2	5	7	2	4	5	5	5	3	0	2	6	2	0	0	0	1	3	0	3	6	5	7	2
139	4	4	4	3	3	4	4	4	3	3	4	3	4	3	4	3	4	3	4	4	3	4	4	4	4	5	4	5	5	4	4	5	4	4	0	4	25	4	0	0	1	0		0	4	3	4	5	5
140	4	5	3	3	4	5	4	4	4	4	5	5	3	4	4	4	3	4	4	4	4	4	4	4	5	2	3	2	5	3	6	5	6	3	0	4	24	1	0	1	1	1	3	0	5	6	3	2	5
141	4	5	5	5	4	4	4	4	4	4	4	4	4	4	4	4	4	4	4	4	4	4	4	4	4	2	4	4	3	3	5	3	5	5	0	4	18	13	0	1	0	1	4	0	4	6	4	4	3
142	5	5	5	4	5	4	5	5	4	5	5	5	5	4	4	4	5	5	5	4	4	4	4	5	6	4	4	6	7	2	4	4	5	5	0	3	16	3	0	1	0	0		0	6	4	4	6	7
143		5	5	5	4	4	4	4	4	4	5	4	4	4	4	4	4	4	4	4	4	4	4	4	1	4	3	6	4	4	5	4	3	5	0	2	8	8	1	1	0	1	3	0	1	4	3	6	4
144	4	5	5	3	2	4	3	4	4	2	4	3	2	2	3	3	3	2	4	4	3	4	3	4	3	4	4	4	4	4	4	5	3	3	0	2	7	1	0	1	0	1	3	0	3	4	4	4	4
145	4	5	5	4	3	5	5	5	5	4	5	5	5	4	5	4	4	3	5	5	4	5	5	5	3	3	2	7	1	6	5	5	2	6	0	3	14	6	1	1	0	0	3	0	3	5	2	7	1
146	4	5	5	4	4	5	5	3	3	4	4	3	4	4	3	4	4	4	4	4	3	4	4	3	5	5	4	3	3	2	4	5	3	5	0	3	14	8	1	1	0	0	4	0	5	3	4	3	3
147	4	5	5	4	5	4	4	4	4	4	4	3	4	4	4	4	4	4	4	4	4	4	4	4	5	3	4	5	5	5	5	6	5	4	1	3	12	3	0	0	0	1	3	0	5	5	4	5	5
148	4	5	5	2	4	4	4	5	4	4	5	4	4	4	4	4	4	4	4	4	4	4	4	5	5	3	4	3	4	3	5	4	4	5	1	3	17	12	1	0	0	1	4	1	5	5	4	3	4
149	4	5	5	3	3	4	4	5	4	4	5	3	4	4	4	4	4	4	3	3	4	4	3	3	6	6	7	5	5	2	5	5	3	4	1	3	9	5	1	0	1	1	3	0	6	2	7	5	5
150	4	5	4	3	4	5	5	5	5	4	5	2	5	4	5	5	4	5	5	5	4	4	4	5	6	2	4	5	4	2	5	4	5	4	1	3	14	7	1	0	0	0	3	0	6	6	4	5	4
151	5	5	5	3	4	5	5	4	4	5	5	3	4	4	5	4	4	4	5	5	5	5	4	4	6	2	7	7	3	3	7	1	6	5	0	2	7	6	0	0	0	1	2	0	6	6	7	7	3
152	4	5	4	4	4	4	4	4	3	4	4	4	4	4	4	3	3	4	4	4	4	4	5	3	4	2	4	4	4	5	4	4	4	4	0	2	3	2	1	0	0	1	1	0	4	6	4	4	4
153	4	4	4	3	3	4	3	4	2	3	3	4	4	3	3	4	4	4	4	4	3	4	3	4	4	2	4	5	4	5	5	4	4	5	0	2	2	2	1	0	0	1	1	0	4	6	4	5	4
154	4	5	5	4	4	4	4	4	4	4	5	5	4	4	4	4	4	4	3	3	3	3	4	4	3	3	4	5	5	4	4	4	5	4	1	2	6	5	1	0	0	1	2	0	3	5	4	5	5
155	4	4	4	4	5	4	4	4	4	3	4	4	3	3	4	4	3	4	4	4	4	4	4	4	3	3	3	5	6	2	5	2	5	2	1	2	3	2	1	0	0	1	2	0	3	5	3	5	6
156	4	5	3	3	4	4	5	4	4	3	2	3	4	4	5	5	5	4	4	4	4	4	4	5	4	2	5	5	4	6	5	4	3	4	0	2	5	3	0	0	1	1	2	0	4	6	5	5	4
157	5	5	5	4	5	5	5	5	4	5	5	5	5	4	4	4	4	4	5	4	4	5	4	3	1	4	6	7	1	2	4	5	1	4	0	2	4	3	1	0	0	1	1	0	1	4	6	7	1
158	4	3	4	3	3	4	4	4	2	3	4	4	4	4	4	4	3	3	4	3	4	3	4	4	3	2	4	3	3	5	5	3	5	5	0	2	4	3	0	0	0	1	1	0	3	6	4	3	3
159	5	5	4	3	5	4	4	5	5	5	5	3	4	4	4	4	4	4	4	4	4	4	4	4	6	3	3	4	4	3	5	5	3	4	0	2	5	4	1	0	0	1	1	0	6	5	3	4	4
160	5	4	4	3	4	4	4	4	4	4	5	5	5	4	5	5	4	5	4	4	4	4	4	4	5	3	3	4	3	4	5	5	5	6	0	2	4	2	1	0	0	1	1	0	5	5	3	4	3
161	4	4	4	3	4	4	4	4	3	4	2	4	4	3	5	4	3	4	4	4	3	4	4	4	3	2	4	5	2	5	4	4	5	6	0	2	1	1	1	0	0	0	0	0	3	6	4	5	2
162	4	5	2	2	4	4	4	4	4	2	4	4	4	3	4	4	4	4	4	3	4	4	4	4	2	2	1	7	5	6	6	6	5	6	0	3	14	4	0	0	0	1	1	0	2	6	1	7	5
163	5	5	5	5	5	5	5	5	5	4	5	4	5	5	5	5	5	5	5	5	4	4	4	5	7	5	6	1	6	1	4	5	3	2	0	3	9	5	1	0	0	1	3	0	7	3	6	1	6
164	4	5	3	3	3	4	4	4	3	4	4	3	3	3	4	4	4	4	4	4	3	4	3	4	6	5	5	4	5	3	3	3		4	0	2	4	3	1	0	0	1	1	0
165	5	5	3	3	4	4	4	5	3	4	4	5	3	3	5	4	4	4	5	5	4	4	4	4	6	3	4	7	7	3	5	3	4	5	0	2	3	1	1	0	0	1	1	0	6	5	4	7	7
166	5	5	4	4	4	4	4	5	4	4	4	4	4	4	4	5	4	4	4	4	4	4	4	4	6	2	5	6	4	5	5	3	5	5	0	2	4	3	1	0	0	1	1	0	6	6	5	6	4
167	4	5	4	5	5	5	5	5	5	5	5	5	5	5	4	5	5	5	5	5	5	5	5	5	7	2	6	2	5	1	5	3	5	2	1	2	3	3	1	0	0	1	1	0	7	6	6	2	5
168	5	5	5	4	4	4	4	4	4	4	3	4	4	4	4	4	4	4	4	4	5	5	5	5	7	5	4	2	3	1	2	4	2	4	0	2	5	3	1	0	0	1	2	0	7	3	4	2	3
169	5	5	4	5	4	5	5	5	5	4	5	4	4	4	5	4	4	4	4	4	4	5	4	4	6	2	4	3	4	2	5	2	4	4	0	2	4	3	1	0	0	1	1	0	6	6	4	3	4
170	4	3	3	3	3	3	3	3	3	3	3	3	3	3	3	3	4	3	3	3	3	3	3	3	2	4	2	6	5	4	2	4	1	3	0	3	13	6	0	0	0	1	3	0	2	4	2	6	5
171	4	5	5	4	4	5	5	5	5	4	4	4	5	5	4	5	5	5	5	5	5	5	4	4	6	2	5	3	6	5	5	3	6	5	0	3	17	3	1	0	0	0	4	1	6	6	5	3	6
172	5	5	5	2	3	4	5	4	2	4	3	5	5	5	4	4	4	3	5	5	3	5	5	3	3	2	3	6	3	7	7	2	5	4	1	2	3	2	1	0	0	1	2	0	3	6	3	6	3
173	4	4	3	1	4	4	4	4	4	4	5	3	4	4	4	3	3	4	2	2	3	5	5	5	2	5	4	7	2	3	3	6	1	4	0	2	4	3	1	0	0	1	1	0	2	3	4	7	2
174	5	5	4	4	5	5	5	5	5	5	5	3	5	5	5	5	5	5	5	5	5	5	5	5	3	1	2	2	4	4	7	6	7	1	0	2	8	6	1	0	0	1	2	0	3	7	2	2	4
175	4	5	4	3	4	4	4	5	4	4	5	2	4	3	4	4	4	4	4	4	4	4	3	3		2	4	5	6	4	6	6	6	5	1	2	6	5	1	0	0	1	2	0
176	4	5	5	3	5	5	5	5	5	4	4	3	5	4	4	4	4	5	5	5	4	5	4	4	6	6	5	2	6	2	6	6	6	5	0	4	20	4	1	0	0	1	4	1	6	2	5	2	6
177	5	5	5	4	5	5	5	5	4	5	5	5	5	4	4	5	5	5	5	5	5	5	5	5	2	3	4	6	3	6	5	4	4	5	0	3	9	5	1	0	0	1	2	0	2	5	4	6	3
178	4	4	4	4	4	5	5	5	5	4	5	5	4	4	5	5	4	4	5	5	4	5	4	5	4	2	2	2	3	3	6	3	5	5	0	2	5	4	1	0	0	1	2	0	4	6	2	2	3
179	5	5	4	4	5	5	5	5	5	4	5	3	5	5	5	5	4	5	5	4	4	4	5	5	7	2	4	5	4	2	5	5	7	5	1	2	6	3	1	0	0	1	2	0	7	6	4	5	4
180	5	5	1	2	4	4	4	4	4	4	5	2	4	3	5	3	4	4	2	3	3	5	4	3	5	5	5	2	4	3	4	2	6	4	1	2	6	5	1	0	0	1	2	0	5	3	5	2	4
181	5	5	4	2	4	4	5	4	3	3	4	4	4	4	4	4	3	3	4	4	4	4	5	3	5	6	6	6	3	4	5	3	2	5	1	3	13	9	1	0	0	1	3	0	5	2	6	6	3
182	2	3	3	2	3	4	4	4	3	4	4	4	3	2	2	3	2	4	4	4	3	4	3	4	2	2	2	1	2	6	6	6	5	7	1	2	5	1	0	0	0	1	2	0	2	6	2	1	2
183	4	4	4	3	2	4	4	3	3	2	3	5	4	3	4	4	3	3	3	3	3	3	3	5	1	3	4	4	1	7	4	2	3	5	0	2	6	4	0	0	0	1	2	0	1	5	4	4	1
184	5	3	4	3	3	4	4	5	3	5	3	2	3	3	3	5	4	4	3	4	4	4	4	3	7	1	1	6	4	3	5	2	4	3	0	2	4	2	1	0	0	0	1	0	7	7	1	6	4
185	5	5	4	4	4	5	5	5	5	5	5	3	5	4	5	4	5	5	4	5	4	4	4	5	6	5	4	1	4	1	5	2	3	1	0	3	10	4	0	1	0	1	3	0	6	3	4	1	4
186	4	4	4	3	3	4	4	4	4	3	4	2	4	4	4	4	3	2	4	4	4	4	3	4	6	3	4	4	5	3	4	3	4	4	0	3	18	8	0	1	0	0	1	0	6	5	4	4	5
187	3	4	4	3	4	3	4	4	4	3	3	5	3	3	4	3	3	3	4	4	3	4	3	5	2	1	3	7	3	7	7	5	1	7	1	3	11	1	0	0	1	1	4	0	2	7	3	7	3
188	4	3	4	3	3	4	4	4	4	3	4	4	4	3	4	3	4	4	4	4	4	4	4	4	3	3	5	3	3	5	5	4	5	4	0	2	1	1	0	0	0	1		0	3	5	5	3	3
189	4	4	4	3	4	3	3	3	2	2	3	4	4	2	4	3	3	2	4	4	3	4	4	4	3	3	2	6	4	5	3	5	3	4	1	2	2	2	0	0	0	1	2	0	3	5	2	6	4
190	5	5	5	4	4	4	4	3	3	3	4	4	4	3	4	3	3	4	5	5	4	4	4	4	6	2	3	6	3	3	6	5	4	6	0	2	5	1	0	1	0	0	2	0	6	6	3	6	3
191	5	5	5	4	5	5	4	4	4	4	4	3	4	4	3	4	4	4	5	4	4	4	3	5	4	3	4	3	2	6	6	6	7	6	0	2	4	4	0	1	0	1	4	0	4	5	4	3	2
192	4	4	5	2	4	4	4	3	4	1	2	4	4	2	4	4	2	2	4	4	4	3	2	4	6	4	3	5	6	4	4	5	4	4	0	2	1	1	0	0	0	1	1	0	6	4	3	5	6
193	4	5	5	3	4	5	5	4	4	5	5	4	4	3	4	3	3	4	5	3	4	4	3	4	6	2	4	5	6	3	5	4	5	4	0	2	4	1	0	0	0	1	4	0	6	6	4	5	6
194	3	5	5	4	5	4	4	4	4	3	5	5	4	4	4	3	3	4	5	5	4	5	5	4	4	4	5	5	4	5	4	4	4	4	1	3	9	4	0	0	0	1	4	0	4	4	5	5	4
195	3	4	5	3	2	3	2	4	3	4	4	2	4	3	3	4	4	4	4	4	3	4	3	4	4	3	2	7	5	2	3	6	5	7	0	2	1	1	0	0	0	0	1	0	4	5	2	7	5
196	5	5	5	3	4	5	4	5	5	2	5	3	5	3	4	4	4	3	5	5	5	5	5	4	7	2	2	6	5	1	6	6	1	4	0	2	3	3	0	0	0	1	3	0	7	6	2	6	5
197	5	5	5	4	4	4	3	4	4	3	4	4	4	4	5	3	3	3	4	4	3	4	3	4	6	4	4	4	5	5	4	5	4	6	1	2	5	2	0	0	0	1	2	0	6	4	4	4	5
198	4	5	4	3	3	4	4	5	5	3	5	4	5	4	5	5	2	3	3	3	4	4	4	3	7	5	3	2	2	1	3	2	2	4	0	3	9	5	0	1	0	1	3	0	7	3	3	2	2
199	5	5	5	5	5	5	5	5	5	3	5	5	5	5	5	5	5	5	5	5	4	4	5	4	4	4	7	5	5	1	6	1	6	1	1	3	12	10	1	1	0	1	3	0	4	4	7	5	5
200	5	5	5	4	4	5	4	4	4	4	5	4	4	4	5	5	4	4	4	4	5	5	3	4	5	2	3	6	6	5	4	5	3	5	1	2	4	4	0	0	0	1	4	0	5	6	3	6	6
201	5	5	4	3	4	4	4	4	4	4	5	4	4	4	4	4	4	4	5	5	4	5	4	3	7	1	1	6	4	1	4	1	1	2	0	2	5	5	0	0	0	1		0	7	7	1	6	4
202	4	5	5	5	4	4	4	4	4	3	4	3	4	3	4	4	4	3	4	3	4	4	4	3	4	3	5	5	2	3	6	4	2	6	0	2	6	3	1	0	0	1		0	4	5	5	5	2
203	4	5	5	4	4	4	4	4	4	4	5	5	4	4	5	4	4	4	5	4	4	4	4	4	4	2	5	5	4	5	5	3	5	5	0	3	14	4	0	0	0	1		0	4	6	5	5	4
204	4	4	4	3	4	4	3	4	4	3	4	4	3	3	4	4	3	3	4	4	3	4	4	4	5	4	2	6	3	4	5	6	4	6	0	2	4	2	0	0	0	1	2	0	5	4	2	6	3
205	4	4	4	3	4	4	5	5	4	3	4	3	2	2	4	4	4	4	3	3	4	3	4	5	6	3	4	5	3	3	4	6	2	5	0	2	2	2	0	0	0	0	2	0	6	5	4	5	3
206	5	5	5	4	5	3	4	5	3	3	5	4	5	3	3	4	5	3	5	5	5	4	3	4	6	4	4	5	6	7	7	7	7	7	1	2	5	1	0	0	0	1	1	0	6	4	4	5	6
207	5	5	5	5	5	4	4	4	4	4	4	4	4	4	4	4	4	4	4	4	5	4	4	4	4	2	5	5	3	5	5	3	5	5	0	2	4	2	0	0	0	1	4	0	4	6	5	5	3
208	4	5	4	4	4	4	4	4	4	4	5	4	4	4	4	4	4	4	5	5	4	4	4	4	5	3	4	5	4	4	3	5	4	4	0	2	6	6	0	0	0	1	3	0	5	5	4	5	4
209	4	4	5	4	3	3	4	4	4	4	4	3	4	3	4	3	4	3	4	5	4	4	4	4	4	5	4	3	3	5	3	5	5	5	0	2	2	2	0	0	0	1	2	0	4	3	4	3	3
210	4	5	4	4	4	4	4	4	4	4	4	4	4	4	4	4	4	4	4	4	4	4	4	4	5	3	4	2	4	3	4	2	4	3	0	3	10	6	0	0	0	1	3	0	5	5	4	2	4
211	4	4	4	4	4	4	4	4	4	4	4	4	4	4	4	4	4	4	4	4	4	4	4	4	7	1	2	2	6	1	4	6	2	3	0	3	4	4	0	0	0	1		0	7	7	2	2	6
[truncated: 10 more columns]
